# Supplementary material for: Impact framework: A python package for writing data analysis workflows to interpret microbial physiology
Source: Metab Eng Commun. 2019 Apr 4;9:e00089. doi: 10.1016/j.mec.2019.e00089 (PMC6462781; doi:10.1016/j.mec.2019.e00089)
Supplement: Multimedia component 1 [file mmc1.zip]

Archive with 2 entries (2 files):
- Supporting_Material/Generic_platereader_data_analysis_starter_file.ipynb
- Supporting_Material/QuickStart.pdf
