# Supplementary material for: Impact framework: A python package for writing data analysis workflows to interpret microbial physiology
Source: Metab Eng Commun. 2019 Apr 4;9:e00089. doi: 10.1016/j.mec.2019.e00089 (PMC6462781; doi:10.1016/j.mec.2019.e00089)
Supplement: Multimedia component 2 [file mmc2.xml]

<?xml version="1.0" encoding="UTF-8" standalone="no"?><data:data><datasets><author>krishna.mahadevan@utoronto.ca</author><type>0</type><dataset><value>1</value><reason>No data was used for the research described in the article</reason><comments/></dataset></datasets></data:data>
